# Supplementary material for: Variation in Communication and Family Visiting Policies in Italian Intensive Care Units during the COVID-19 Pandemic: A Secondary Analysis of the COVISIT International Survey
Source: Healthcare (Basel). 2023 Feb 24;11(5):669. doi: 10.3390/healthcare11050669 (PMC10001082; doi:10.3390/healthcare11050669)
Supplement: Supplementary file 1 [file healthcare-11-00669-s001.zip]

Archive with 2 entries (2 files):
- Appendix S1.pdf
- Table S1.pdf
